# Supplementary material for: Recombinant C-Terminal Catalytic Domain of Rat L-Gulono Lactone Oxidase Produced in Bacterial Cells Is Enzymatically Active
Source: Curr Issues Mol Biol. 2024 Aug 16;46(8):8958–68. doi: 10.3390/cimb46080529 (PMC11352566; doi:10.3390/cimb46080529)
Supplement: Supplementary file 1 [file cimb-46-00529-s001.zip]

Archive with 1 entries (1 files):
- cimb-3092531-supplementary.pdf
